# Supplementary material for: C4d Deposition after Allogeneic Renal Transplantation in Rats Is Involved in Initial Apoptotic Cell Clearance
Source: Cells. 2021 Dec 10;10(12):3499. doi: 10.3390/cells10123499 (PMC8700759; doi:10.3390/cells10123499)
Supplement: Supplementary file 1 [file cells-10-03499-s001.zip]

Archive with 1 entries (1 files):
- cells-1484055-supplementary.pdf
